# Supplementary material for: Switchable Multicolor Single-Mode Lasing in Polymer-Coupled Microfibers
Source: Polymers (Basel). 2025 Oct 31;17(21):2917. doi: 10.3390/polym17212917 (PMC12608600; doi:10.3390/polym17212917)
Supplement: Supplementary file 1 [file polymers-17-02917-s001.zip]

Archive with 1 entries (1 files):
- polymers-3846714-supplementary.pdf
